# Supplementary material for: The Impact of Speed-Accuracy Instructions on Spatial Congruency Effects
Source: J Cogn. 2023 Aug 23;6(1):49. doi: 10.5334/joc.318 (PMC10453986; doi:10.5334/joc.318)
Supplement: Supplement. — The supplement describes a model-based analysis of the results reported in the main article. [file joc-6-1-318-s1.zip]

Archive with 7 entries (7 files):
- s1-joc-318_wuhr/Fig. S1.tif
- s1-joc-318_wuhr/Fig. S2.tif
- s1-joc-318_wuhr/Fig. S3.tif
- s1-joc-318_wuhr/Fig. S4.tif
- s1-joc-318_wuhr/Fig. S5.tif
- s1-joc-318_wuhr/Fig. S6.tif
- s1-joc-318_wuhr/Heuer Wuehr sat rev2 supplement clean.docx
